# Supplementary material for: Peanut Shell Extract Improves Mitochondrial Function in db/db Mice via Suppression of Oxidative Stress and Inflammation
Source: Nutrients. 2024 Jun 21;16(13):1977. doi: 10.3390/nu16131977 (PMC11243022; doi:10.3390/nu16131977)
Supplement: Supplementary file 1 [file nutrients-16-01977-s001.zip]

Archive with 1 entries (1 files):
- nutrients-3029301-supplementary.pdf
